# Supplementary material for: Mammalian Herbivores Alter the Population Growth and Spatial Establishment of an Early-Establishing Grassland Species
Source: PLoS One. 2016 Feb 5;11(2):e0147715. doi: 10.1371/journal.pone.0147715 (PMC4743957; doi:10.1371/journal.pone.0147715)
Supplement: S1 Code — (TEX) [file pone.0147715.s001.tex]

####Code to run all analyses and make figures in R


rm(list=ls())

##data and libraries
dist<-read.csv("S1 Data.csv")

library(ggplot2)
library(reshape)
library(rjags)
library(plyr)
library(ggplot2)
library(stats)
library(bbmle)


######POPULATION GROWTH ANALYSIS
#
#
###average the number of stems per plot
establishment <- ddply(dist, .(trt, plot), summarise,
tot.e=length(distance)
)

###ANOVA to test effects of herbivore treatment on population growth
summary(aov((tot.e)~trt, data=establishment))

###Percent decrease of stems
stats.e <- ddply(establishment, .(trt), summarise,
mean.e=mean(tot.e),
se.e=sd(tot.e)/length(tot.e)
)
pct.dec <- ((51.33-224.33)/224.33)*100
pct.dec


#####Create Figure 2
ggplot(stats.e)+geom_pointrange(aes(x=trt, y=mean.e, ymax=mean.e+se.e, ymin=mean.e-se.e), size = 1) +labs(y="Number of Stems",x="")+theme(aspect.ratio = 1)+theme_bw()+theme(axis.text=element_text(size=12),axis.title=element_text(size=14))+theme(axis.title.x = element_text(vjust=-1.5))+theme(axis.title.y = element_text(vjust=1.5))+scale_x_discrete(breaks=c("herbivores", "no_herbivores"),labels=c("Herbivores", "No Herbivores"))


######ESTABLISHMENT KERNEL ANALYSIS
#
#
######Maximum Likelihood determination of appropriate distribution

fit.norm.disc <- mle2(dist$distance_.1bins~dnorm(mean=mu, sd=s), start=list(mu=mean(dist$distance_.1bins), s=sd(dist$distance_.1bins)), data=dist)
summary(fit.norm.disc)

fit.exp.disc<- mle2(dist$distance_.1bins~dexp(rate=rate), start=list(rate=11), data= dist)
summary(fit.exp.disc)

fit.pois.disc<-mle2(dist$distance_.1bins~dpois(lambda=l),start=list(l=mean(dist$distance_.1bins)),data= dist)
summary(fit.pois.disc)

fit.nbinom.disc<-mle2(dist$distance_.1bins~dnbinom(mu=m, size=s),start=list(m=10, s=.1),data= dist)
summary(fit.nbinom.disc)


###AIC table of distribution fit to the data.
AICtab(fit.norm.disc, fit.exp.disc, fit.pois.disc, fit.nbinom.disc)

	

#####Create Supplemental Figure

mu.mle.norm.disc<-coef(fit.norm.disc)[[1]]
sd.mle.norm.disc<-coef(fit.norm.disc)[[2]]
rate.mle.exp.disc<-coef(fit.exp.disc)[[1]]
lambda.mle.pois.disc<-coef(fit.pois.disc)[[1]]
mu.mle.nbinom.disc<-coef(fit.nbinom.disc)[[1]]
size.mle.nbinom.disc<-coef(fit.nbinom.disc)[[2]]

par(mfrow=c(1,1))
plot(density(dist$distance_.1bins),xlab='distance',lwd=4,ylim=c(0,.07),xlim=c(0,60), main="fit of various distributions in relation to establishment distance data")
curve(dnorm(x,mean=mu.mle.norm.disc,sd=sd.mle.norm.disc),-20,100,col='blue',lwd=2,add=T)
curve(dexp(x,rate=rate.mle.exp.disc),0,100,col='red',lwd=2,add=T)
curve(dpois(x,lambda=lambda.mle.pois.disc),0,100,col='green',lwd=2, add=T)
curve(dnbinom(x,mu=mu.mle.nbinom.disc, size=size.mle.nbinom.disc),0,100,col='orange',lwd=4, lty=2,add=T)
legend(40,0.06,legend=c('data distn','normal distn','exponential distn', 'pois distn', 'negbinom distn'),lty=1,col=c('black','blue','red', "green", "orange"),lwd=c(4,2,2,2,2))


######Bayesian Analysis
#
#
### txt model for JAGS
data_model_test<-"model{
for(i in 1:Ndata){
	
	y[i]~dpois(mustar[i])
	mustar[i]<-rho[i]*mu[i]
	log(mu[i])<-b0[plot[i]]+b1[plot[i]]*trt[i]
	rho[i]~dgamma(alpha,alpha)

}

for(t in 1:Nplot){
	
	b0[t]~dnorm(mu0G,tau0G)
	b1[t]~dnorm(mu1G,tau1G)
	
}


mu0G~dnorm(0,.0001)
tau0G~dgamma(.0001,.0001)
mu1G~dnorm(0,.0001)
tau1G~dgamma(.0001,.0001)
alpha<-exp(logalpha)
logalpha~dnorm(0,0.0001)

}"

##data clean up
data$plot <- factor(as.character(data$plot))
plots<-as.integer(data$plot)


##JAGS model
model_imp<-jags.model(textConnection(data_model_test),data=list(
"Ndata"=nrow(data),
"y"=data$distance_.1bins, #the distance each seed travelled from the source, rounded to make NB work bc it needs discrete integers
"trt"=as.integer(data$trt), # yes/no herbivores.
"plot"=plots, #plots
"Nplot"=length(unique(plots)))
,n.chains=5)

##Sampling - takes about an hour to run.
chains<-coda.samples(model=model_imp, c("b0","b1"),n.iter=100000,thin=1000)
plot(chains)
results<-data.frame()
for(i in 1:5){
	burned<-as.matrix(chains[[i]][31:100,],ncol=1) #get rid of burnin.  This will depend on where chains converge
	results<-rbind(results,burned)	
	
}


##Data Cleanup
results<-data.frame(results)
results_b0<-results[,1:6]
results_b1<-results[,7:12]


b1<-cbind(rep(1,70),results_b0[,1],results_b1[,1])
b2<-cbind(rep(2,70),results_b0[,2],results_b1[,2])
b3<-cbind(rep(3,70),results_b0[,3],results_b1[,3])
b4<-cbind(rep(4,70),results_b0[,4],results_b1[,4])
b5<-cbind(rep(5,70),results_b0[,5],results_b1[,5])
b6<-cbind(rep(6,70),results_b0[,6],results_b1[,6])

params<-rbind(b1,b2,b3,b4,b5,b6)
params<-data.frame(params)
names(params)<-c("plot_jags","b0","b1") #get all b0 and b1 simulations together.
head(params)
head(data)
data$plot_unique <- as.integer(data$plot)
list(unique(data$plot_unique))

data1 <- list(unique(data[,c(1,3,11)])) #plot_for jags model, plot, and treatment data
data1

params<- merge(params, data1, by.x="plot_jags", by.y="plot_unique", all.x=TRUE) #merge treatment info with JAGS results


##Summarize mu and tail results
##Generate mu's from JAGS results
alpha<-1.001522 #estimated alpha from simulations
params$mu<-exp(params$b0+params$b1*as.integer(params$trt)) #calculate mu for each run based on linear equation from JAGS model
ggplot(params)+geom_density(aes(mu,fill=as.factor(plot)),alpha=0.5) #density of mu by plot


####Credible sets for mu per trt
herb <- subset(params, trt=="herbivores")
noherb <- subset(params, trt=="no_herbivores")
quantile(herb$mu, c(0.025, .5, .91))
quantile(noherb$mu, c(0.09,.5, .95))


####Simulate range parameters for both herbivore treatments and calculate differences for figure 2, and results.

####Generate tails from JAGS results
tail_results <- matrix(nrow=0,ncol=3)

for (i in 1:1050){
params$distance<-rpois(2100,params$mu)*rgamma(2100,alpha,alpha)
quants<-ddply(params, .(trt), summarise,
me=mean(distance),
q99=quantile(distance,0.99)

)
quants
dist99_herb <- quants[1,3]/10
dist99_noherb <- quants[2,3]/10
diff <- (quants[2,3]-quants[1,3])/10
results <- cbind(diff, dist99_herb, dist99_noherb)
tail_results <- rbind(tail_results,results)

}

mean(tail_results[,1]) #difference between tail of establishment kernels for herb and no_herb treatments
quantile(tail_results[,1], c(.05, .95)) #range of the difference in tail.
#**these will vary each run bc of differences due to simulation**


#####Create Figure 3

#mean and range markers for figure 2 (these values will also depend on simulation and thus mean and range marks in figure 2 will be slightly different each run.)
herb <- subset(params, trt=="herbivores")
mean_herb <- mean(herb$distance)/10
tail_herb <- mean(tail_results[,2])
noherb <- subset(params, trt=="no_herbivores")
mean_noherb <- mean(noherb$distance)/10
tail_noherb <- mean(tail_results[,3])

legend_title <- "Treatment"
ggplot(params)+geom_density(aes(distance/10,fill=as.factor(trt)),alpha=0.5)+scale_x_continuous(limits=c(0,7.5))+ theme(legend.position = "topright")+ geom_segment(aes(x = tail_herb, y = 0, xend = tail_herb, yend = .2), lty=2)+ geom_segment(aes(x = tail_noherb, y = 0, xend = tail_noherb, yend = .2))+labs(y="Density", x="Distance (m)")+ geom_segment(aes(x = mean_herb, y = 0, xend = mean_herb, yend = .5), lty=2)+ geom_segment(aes(x = mean_noherb, y = 0, xend = mean_noherb, yend = .5))+theme(aspect.ratio=1)+theme_bw(base_size=17)+scale_fill_manual(legend_title,values=c("gray20", "gray85"))


######COMMUNITY ANALYSIS
#
#

###1)establishment based on cover of prairie species (those planted)
 
c.p.trt <- ddply(dist, .(cover_planted, trt), summarise, 
bins=length(cover_planted)
)

model_1 <-(lm(bins ~ cover_planted * trt, data=c.p.trt))
anova(model_1)

model1 <- lm(bins ~ cover_planted, data=subset(c.p.trt, trt=="no_herbivores"))
model2 <- lm(bins ~ cover_planted, data=subset(c.p.trt, trt=="herbivores"))
nh.m <- coef(model1)[[2]]
nh.b <- coef(model1)[[1]]
h.m <- coef(model2)[[2]]
h.b <- coef(model2)[[1]]

x <- seq(0,90, 1)

lm.h.native <- h.m*x + h.b
lm.nh.native <- nh.m*x + nh.b


###2)establishment based on cover of weedy species (those not planted)

c.np.trt <- ddply(dist, .(cover_notplanted, trt), summarise, 
bins=length(cover_notplanted)
)

anova(lm(bins ~ cover_notplanted * trt, data=c.np.trt))

model1 <- lm(bins ~ cover_notplanted, data=subset(c.np.trt, trt=="no_herbivores"))
model2 <- lm(bins ~ cover_notplanted, data=subset(c.np.trt, trt=="herbivores"))
nh.m <- coef(model1)[[2]]
nh.b <- coef(model1)[[1]]
h.m <- coef(model2)[[2]]
h.b <- coef(model2)[[1]]

x <- seq(0,90, 1)

lm.h.weedy <- h.m*x + h.b
lm.nh.weedy <- nh.m*x + nh.b


###3)establishment based on cover of bare ground

c.bg.trt <- ddply(dist, .(cover_bareground, trt), summarise, 
bins=length(cover_bareground)
)

anova(lm(bins ~ cover_bareground * trt, data = c.bg.trt))

model1 <- lm(bins ~ cover_bareground, data=subset(c.bg.trt, trt=="no_herbivores"))
model2 <- lm(bins ~ cover_bareground, data=subset(c.bg.trt, trt=="herbivores"))
nh.m <- coef(model1)[[2]]
nh.b <- coef(model1)[[1]]
h.m <- coef(model2)[[2]]
h.b <- coef(model2)[[1]]

x <- seq(0,90, 1)

lm.h.bg <- h.m*x + h.b
lm.nh.bg <- nh.m*x + nh.b


#####Create Figure 4
title <- "Number of stems"
par(mfrow=c(3,1))
par(mar=c(4,4,3,3))

colo<-rep(1,nrow(c.p.trt)); colo[which(c.p.trt$trt == 'Herbivores')]<-17;
plot(c.p.trt$cover_planted, c.p.trt$bins, pch=colo, xlab="Cover of planted prairie species", ylab="", cex=1.2)
legend(62,63,legend=c('Herbivores','No herbivores' ),pch=c(17,1))
lines(x, lm.h.native)
lines(x, lm.nh.native, lty=2)

colo<-rep(1,nrow(c.np.trt)); colo[which(c.np.trt$trt == 'Herbivores')]<-17;
plot(c.np.trt$cover_notplanted, c.np.trt$bins, pch=colo,xlab="Cover of weedy non-planted species",ylab="", main="", cex=1.2)
lines(x, lm.h.weedy)
lines(x, lm.nh.weedy, lty=2)
mtext(title,side=2,line=2.5,cex=1)

colo<-rep(1,nrow(c.bg.trt)); colo[which(c.bg.trt$trt == 'Herbivores')]<-17;
plot(c.bg.trt$cover_bareground, c.bg.trt$bins, pch=colo,xlab="Cover of bare ground",ylab="", cex=1.2)
lines(x, lm.h.bg)
lines(x, lm.nh.bg, lty=2)
